# Supplementary material for: Finite element analysis and computational fluid dynamics to elucidate the mechanism of distal stent graft-induced new entry after frozen elephant trunk technique
Source: Eur J Cardiothorac Surg. 2024 Oct 29;66(5):ezae392. doi: 10.1093/ejcts/ezae392 (PMC11568347; doi:10.1093/ejcts/ezae392)
Supplement: ezae392_Supplementary_Data [file ezae392_supplementary_data.zip]

Archive with 2 entries (2 files):
- EJCTS_dSINE_Supplementary Figure_240930_v3.pptx
- Figure_legend_SUPPLEMENTARY MATERIAL_20240930.docx
